# Supplementary material for: Translational pharmacology of an inhaled small molecule αvβ6 integrin inhibitor for idiopathic pulmonary fibrosis
Source: Nat Commun. 2020 Sep 16;11:4659. doi: 10.1038/s41467-020-18397-6 (PMC7494911; doi:10.1038/s41467-020-18397-6)
Supplement: Supplementary file 4 — Source Data [file 41467_2020_18397_MOESM4_ESM.xlsx]

## Sheet: Fig 2a
Figure 2a
		% inhibition of RGD ligand binding
	αvβ1	Log [GSK3008348] M	n=1	n=2	n=3	n=4
		-6	0.91	1.09	1.08	1.14
		-6.48	0.94	1.01	1.15	1.01
		-6.95	-0.3	1.06	1.06	0.84
		-7.43	1.07	0.97	1.05	0.93
		-7.91	0.86	0.9	0.91	0.78
		-8.39	0.52	0.27	0.72	0.45
		-8.86	0.37	0.25	0.47	0.24
		-9.34	0.18	0.17	0.13	0.01
		-9.82	-0.1	0.07	-0.06	-0.23
		-10.29	-0.07	0.03	-0.17	-0.06
		-10.77	-0.01	0.02	-0.12	0.2
	αvβ3	Log [GSK3008348] M	n=1	n=2	n=3	n=4
		-6	0.81	0.85	0.76	0.81
		-6.48	0.68	0.77	0.66	0.69
		-6.95	0.48	0.62	0.48	0.43
		-7.43	0.3	0.37	0.22	0.21
		-7.91	0.33	0.08	0.12	-0.07
		-8.39	0.27	0.23	0.06	0.01
		-8.86	0.09	0.15	-0.05	-0.11
		-9.34	0.13	-0.01	-0.25	-0.18
		-9.82	0.04	0.03	-0.19	-0.18
		-10.29	0.03	0.04	-0.11	-0.18
		-10.77	0.05	-0.01	-0.28	-0.07
	αvβ5	Log [GSK3008348] M	n=1	n=2	n=3	n=4
		-6	0.88	1.04	0.94	0.98
		-6.48	0.98	1.1	0.92	0.94
		-6.95	0.86	0.94	0.85	0.89
		-7.43	0.76	0.76	0.67	0.69
		-7.91	0.59	0.46	0.46	0.4
		-8.39	0.24	0.38	0.22	0.18
		-8.86	0.13	0.17	0.01	0.04
		-9.34	-0.04	-0.02	-0.12	-0.05
		-9.82	-0.05	0.01	0.03	0.05
		-10.29	-0.03	-0.12	0.05	-0.05
		-10.77	-0.1	0.11	0.01	-0.09
	αvβ6	Log [GSK3008348] M	n=1	n=2	n=3	n=4
		-8	0.98	0.97	0.98	1.01
		-8.48	1.02	1.01	1	1.01
		-8.95	0.98	0.97	0.97	0.99
		-9.43	0.98	0.94	0.94	0.94
		-9.91	0.56	0.65	0.38	0.49
		-10.39	0.37	0.22	0.32	0.3
		-10.86	0.27	0.37	0.23	0.05
		-11.34	0.18	0.07	0.02	-0.02
		-11.82	0.17	-0.02	-0.08	-0.05
		-12.29	0.11	0.03	0.06	0.04
		-12.77	0.08	-0.03	-0.01	-0.09
	αvβ8	Log [GSK3008348] M	n=1	n=2	n=3	n=4
		-6	0.98	1.09	0.77	0.92
		-6.48	1.07	1.11	0.9	1.03
		-6.95	0.82	0.97	0.71	1.01
		-7.43	0.79	1.1	0.96	1.09
		-7.91	0.8	0.77	0.75	0.9
		-8.39	0.75	0.7	0.61	0.68
		-8.86	0.59	0.31	0.27	0.37
		-9.34	0.46	0	1	0.16
		-9.82	0.09	0.12	0.16	0.04
		-10.29	-0.45	0.09	0.18	-0.09
		-10.77	0.21	0.05	-0.02	0.07
	α8β1	Log [GSK3008348] M	n=1	n=2	n=3	n=4
		-6	1.19	1.15	1.2	1.3
		-6.48	1.28	1.48	1.43	1.48
		-6.95	1.23	1.27	1.13	1.23
		-7.43	1.21	1.18	1.3	1.17
		-7.91	1.16	0.97	1.17	1.33
		-8.39	0.88	0.73	0.91	1.04
		-8.86	0.57	0.66	0.57	0.77
		-9.34	0.28	0.34	0.2	0.23
		-9.82	-0.09	0.21	0.06	-0.17
		-10.29	0.13	0.14	-0.09	-0.34
		-10.77	-0.06	0.02	-0.07	-0.2
	α5β1	Log [GSK3008348] M	n=1	n=2	n=3	n=4
		-6	1.23	1.39	1.18	0.82
		-6.48	0.9	1.05	0.7	0.81
		-6.95	0.31	0.73	0.48	0.27
		-7.43	0	0.29	0.28	0.44
		-7.91	0	0.17	0.24	0.27
		-8.39	0.09	0.09	0.16	0.06
		-8.86	0.09	0.18	0.04	-0.04
		-9.34	0.03	0.1	0.03	-0.11
		-9.82	-0.12	0.02	-0.06	-0.05
		-10.29	0.21	0	-0.04	-0.26
		-10.77	-0.06	-0.11	0.03	-0.11
	αIIbβ3	Log [GSK3008348] M	n=1	n=2	n=3	n=4
		-5	0.09	-0.03	0	-0.08
		-5.48	0.08	-0.28	0	-0.07
		-5.95	0.06	-0.25	0.01	-0.05
		-6.43	0.06	-0.08	0.02	-0.01
		-6.91	0.05	-0.23	-0.01	-0.07
		-7.39	0.04	0.65	0.01	-0.07
		-7.86	0.04	-0.32	0.02	0.02
		-8.34	0.01	-0.13	-0.02	0.03
		-8.82	0.03	-0.3	0	-0.02

## Sheet: Fig 2c
Figure 2c
			Normal Lung Membranes
		[3H]GSK3008348 nM	Replicate 1 (pmol/mg)	Replicate 2 (pmol/mg)
		0.002	0.0232	0.0198
		0.006	0.0699	0.0581
		0.018	0.1215	0.1113
		0.052	0.1318	0.1321
		0.154	0.1274	0.136
		0.461	0.1524	0.1232
			IPF lung membranes
		[3H]GSK3008348 nM	Replicate 1 (pmol/mg)	Replicate 2 (pmol/mg)
		0.002	0.0363	-0.0006
		0.003	0.0612	0.0762
		0.006	0.1383	0.1313
		0.011	0.2677	0.2599
		0.022	0.485	0.424
		0.044	0.5696	0.5371
		0.086	0.6335	0.5754
		0.167	0.6756	0.6186
		0.317	0.6727	0.5678
		0.615	0.6455	0.5872

## Sheet: Fig 2d
Figure 2d
				Normal lung membranes	IPF lung membranes
			Lung ID	Bmax (pmol/mg)	Bmax (pmol/mg)
			Donor 1	0.16	0.98
			Donor 2	0.13	0.3
			Donor 3	0.15	0.49
			Donor 4	0.18	0.22
			Donor 5	0.23	0.52
			Donor 6	0.21	0.57

## Sheet: Fig 3a
Figure 3a
		Condition	0 % w/v saponin (MFI)
		Experiment	IgG2B-PE	hβ6-PE	hβ6-PE + 0.25 µM GSK3008348
		n=1	3129	12503	5388
		n=2	3705	20651	9787
		n=3	5079	26890	12017
		n=4	4005	12498	6852
		Condition	0.2 % w/v saponin (MFI)
		Experiment	IgG2B-PE	hβ6-PE	hβ6-PE + 0.25 µM GSK3008348
		n=1	3259	25004	20286
		n=2	4984	36805	34376
		n=3	5009	35245	33881
		n=4	3214	16869	15926

## Sheet: Fig 3b
Figure 3b
			Control (MFI)
		Condition	n=1	n=2	n=3	n=4	n=5	n=6
		IgG2B-PE	3917	7607	12155	5808	4523	3867
		hβ6-PE	16946	22757	14598	12486	19301	21092
		hβ6-PE + 0.25 µM GSK3008348	9504	12288	11388	5314	7853	10391
			2 µg/ml chlorpromazine (MFI)			10 µg/ml filipin (MFI)
		Condition	n=1	n=2	n=3	n=4	n=5	n=6
		IgG2B-PE	4929	9441	11837	4448	3804	3960
		hβ6-PE	23397	26064	16943	12209	22991	20824
		hβ6-PE + 0.25 µM GSK3008348	17221	18493	15098	5731	13901	13496

## Sheet: Fig 3c
Figure 3c
			Internalisation
				% αvβ6 Surface Expression
			Time (h)	n=1	n=2	n=3	n=4
			0	100	100	100	100
			0.03	84	73	85	50
			0.08	44	32	23	32
			0.17	28	22	14	28
			0.25	23	17	14	22
			0.5	15	10	7	25
			1	19	15	14	30
			Post-washout
				% αvβ6 Surface Expression
			Time (h)	n=1	n=2	n=3	n=4
			4	36	46	33	32
			24	89	86	43	53
			48	94	96	62	78

## Sheet: Fig 3e
Figure 3e
			Panel Reference	Replicate	Mean β6 Marker Intensity
			a	n=1	47.7
				n=2	63.5
				n=3	62.9
				n=4	47.8
			b	n=1	43.6
				n=2	59.9
				n=3	77.6
				n=4	44.5
			e	n=1	74.8
				n=2	67.7
				n=3	49.8
				n=4	37.9
			f	n=1	23.6
				n=2	29.1
				n=3	26
				n=4	24.3
			g	n=1	110.2
				n=2	149.8
				n=3	71
				n=4	103.5
			h	n=1	109.7
				n=2	77.3
				n=3	121.3
				n=4	78.3
			IgG1	n=1	17.1

## Sheet: Fig 3f
Figure 3f
			% αvβ6 Surface Expression
			Log [Compound] M	SB-525334
			-12.62	12	10	-21	14
			-12.02	8	12	-13	-1
			-11.42	2	1	-14	8
			-10.82	0	-7	-15	-1
			-10.21	4	0	-11	4
			-9.61	4	-1	-11	18
			-9.01	3	2	-8	5
			-8.41	3	-3	-4	3
			-7.81	6	-7	-4	7
			-7.2	3	-4	-4	-16
			-6.6	5	-3	-1	-6
			-6	6	3	0	2
			Log [Compound] M	GSK3008348
			-11.03	5	12	-3	34
			-10.55	13	20	-2	24
			-10.07	19	25	-9	28
			-9.6	25	31	-16	28
			-9.12	29	34	0	30
			-8.64	27	32	39	45
			-8.16	64	67	56	75
			-7.69	80	82	70	87
			-7.21	79	81	76	87
			-6.73	75	77	77	88

## Sheet: Fig 3h
Figure 3h
		% total αvβ6 expression
		Experiment	0.1% DMSO	0.1µM GSK3008348	0.1% DMSO	0.1uM GSK3008348
					10µM chloroquine	10µM chloroquine
		n=1	100	0	161	131
		n=2	100	0	146	86
		n=3	100	0	110	45
		n=4	100	0	156	87
		n=5	100	0	131	64

## Sheet: Fig 3i
Figure 3i
					vehicle		+GSK3008348
					n=1	n=2	n=1	n=2
				cell surface	100	100	42.6724	65.5195
				total	58.7772	89.8963	36.6201	67.7697

[truncated: 18 more sheets: Fig 3j, Fig 4a, Fig 4c, Fig 5a, Fig 5b, Fig 5c, Fig 5d, Fig 5e, Fig 5f, Fig 6b, Fig 6c, Fig 6d, Fig 6e, Fig 6f, Fig 6g, Fig 7b, Supplementary Figure 1, Supplementary figure 2]
